# Supplementary material for: Expanding the Repertoire of Photoswitchable Unnatural Amino Acids for Enzyme Engineering
Source: Angew Chem Int Ed Engl. 2025 Aug 4;64(38):e202508562. doi: 10.1002/anie.202508562 (PMC12435433; doi:10.1002/anie.202508562)
Supplement: Supplementary file 2 — Supporting Information [file ANIE-64-e202508562-s002.zip]

Archive with 3 entries (3 files):
- Aap.params
- FastDesign.flags
- FastDesign.resfile
