# Supplementary material for: Expanding the Repertoire of Photoswitchable Unnatural Amino Acids for Enzyme Engineering
Source: Angew Chem Int Ed Engl. 2025 Aug 4;64(38):e202508562. doi: 10.1002/anie.202508562 (PMC12435433; doi:10.1002/anie.202508562)
Supplement: Supplementary file 2 — Supporting Information [file ANIE-64-e202508562-s002.zip › Aap.params]

NAME Aap
IO_STRING Aap Z
TYPE LIGAND
AA UNK
ATOM  C4  aroC  X   -0.02
ATOM  C5  aroC  X   -0.02
ATOM  C6  aroC  X   -0.02
ATOM  C7  aroC  X   -0.02
ATOM  C8  aroC  X   -0.02
ATOM  C9  aroC  X   -0.02
ATOM  H9  Haro  X   0.21
ATOM  H8  Haro  X   0.21
ATOM  C10 CH1   X   0.00
ATOM  C11 CH1   X   0.00
ATOM  N5  NH2O  X   -0.38
ATOM  H2  Hpol  X   0.52
ATOM  H3  Hpol  X   0.52
ATOM  C12 COO   X   0.71
ATOM  O1  OOC   X   -0.67
ATOM  O2  OOC   X   -0.67
ATOM  H10 Hapo  X   0.19
ATOM  H7  Haro  X   0.21
ATOM  H6  Haro  X   0.21
ATOM  N4  Nhis  X   -0.44
ATOM  N3  Nhis  X   -0.44
ATOM  C1  aroC  X   -0.02
ATOM  N1  Ntrp  X   -0.52
ATOM  N2  Nhis  X   -0.44
ATOM  C3  aroC  X   -0.02
ATOM  C2  aroC  X   -0.02
ATOM  H4  Haro  X   0.21
ATOM  H5  Haro  X   0.21
ATOM  H1  Hpol  X   0.52
BOND_TYPE  N1   C1  4   
BOND_TYPE  N1   N2  4   
BOND_TYPE  N1   H1  1   
BOND_TYPE  C1   C2  4   
BOND_TYPE  C1   N3  1   
BOND_TYPE  C2   C3  4   
BOND_TYPE  C2   H4  1   
BOND_TYPE  N2   C3  4   
BOND_TYPE  C3   H5  1   
BOND_TYPE  N3   N4  1   
BOND_TYPE  C4   C5  4   
BOND_TYPE  C4   C9  4   
BOND_TYPE  C4   N4  1   
BOND_TYPE  C5   C6  4   
BOND_TYPE  C5   H6  1   
BOND_TYPE  N5   H2  1   
BOND_TYPE  N5   H3  1   
BOND_TYPE  C6   C7  4   
BOND_TYPE  C6   H7  1   
BOND_TYPE  C7   C8  4   
BOND_TYPE  C7   C10 1   
BOND_TYPE  C8   C9  4   
BOND_TYPE  C8   H8  1   
BOND_TYPE  C9   H9  1   
BOND_TYPE  C10  C11 1   
BOND_TYPE  C10  H10 1   
BOND_TYPE  N5   C11 1   
BOND_TYPE  C11  C12 1   
BOND_TYPE  O1   C12 4   
BOND_TYPE  O2   C12 4   
CHI 1  N4   N3   C1   N1 
CHI 2  C4   N4   N3   C1 
CHI 3  C5   C4   N4   N3 
CHI 4  C6   C7   C10  C11
CHI 5  C7   C10  C11  N5 
CHI 6  C10  C11  C12  O1 
NBR_ATOM  C4 
NBR_RADIUS 8.428795
ICOOR_INTERNAL    C4     0.000000    0.000000    0.000000   C4    C5    C6 
ICOOR_INTERNAL    C5     0.000000  180.000000    1.408129   C4    C5    C6 
ICOOR_INTERNAL    C6     0.000000   59.631448    1.408940   C5    C4    C6 
ICOOR_INTERNAL    C7     2.043448   59.859251    1.407088   C6    C5    C4 
ICOOR_INTERNAL    C8    -2.730585   60.406501    1.397632   C7    C6    C5 
ICOOR_INTERNAL    C9     0.544049   59.627114    1.399091   C8    C7    C6 
ICOOR_INTERNAL    H9   178.648491   61.843944    1.086209   C9    C8    C7 
ICOOR_INTERNAL    H8   179.073386   59.932160    1.085026   C8    C7    C9 
ICOOR_INTERNAL    C10  176.118771   57.989092    1.477927   C7    C6    C8 
ICOOR_INTERNAL    C11   59.050603   50.176667    1.358968   C10   C7    C6 
ICOOR_INTERNAL    N5     2.836381   63.518444    1.413219   C11   C10   C7 
ICOOR_INTERNAL    H2   179.549033   59.602741    1.014454   N5    C11   C10
ICOOR_INTERNAL    H3   179.080410   62.504784    1.017397   N5    C11   H2 
ICOOR_INTERNAL    C12  177.744254   55.465640    1.541780   C11   C10   N5 
ICOOR_INTERNAL    O1  -177.129906   61.215598    1.220067   C12   C11   C10
ICOOR_INTERNAL    O2   179.452561   62.620828    1.222418   C12   C11   O1 
ICOOR_INTERNAL    H10  177.557783   67.881512    1.087909   C10   C7    C11
ICOOR_INTERNAL    H7   176.615062   60.238069    1.086157   C6    C5    C7 
ICOOR_INTERNAL    H6   178.414111   60.195147    1.086312   C5    C4    C6 
ICOOR_INTERNAL    N4  -173.256921   59.311014    1.399735   C4    C5    C6 
ICOOR_INTERNAL    N3  -173.507213   59.987752    1.400032   N4    C4    C5 
ICOOR_INTERNAL    C1   180.000000   59.987752    1.399735   N3    N4    C4 
ICOOR_INTERNAL    N1     3.723318   50.624047    1.374437   C1    N3    N4 
ICOOR_INTERNAL    N2   179.024618   68.160776    1.382915   N1    C1    N3 
ICOOR_INTERNAL    C3    -0.682198   75.298111    1.327633   N2    N1    C1 
ICOOR_INTERNAL    C2     0.534648   69.521499    1.417199   C3    N2    N1 
ICOOR_INTERNAL    H4  -179.454674   53.783524    1.081496   C2    C3    N2 
ICOOR_INTERNAL    H5   179.972307   60.139235    1.081163   C3    N2    C2 
ICOOR_INTERNAL    H1  -179.569020   54.404088    1.012325   N1    C1    N2 
