# Supplementary material for: Expanding the Repertoire of Photoswitchable Unnatural Amino Acids for Enzyme Engineering
Source: Angew Chem Int Ed Engl. 2025 Aug 4;64(38):e202508562. doi: 10.1002/anie.202508562 (PMC12435433; doi:10.1002/anie.202508562)
Supplement: Supplementary file 2 — Supporting Information [file ANIE-64-e202508562-s002.zip › FastDesign.flags]

-in:file:s ./AapF3-RS.pdb
-resfile ./FastDesign.resfile
-extra_res_fa Aap.params
-ex1
-ex2
-extrachi_cutoff 0
-nstruct 1
-in:file:fullatom
-relax:fast
-relax:respect_resfile
-relax:constrain_relax_to_start_coords
-relax:coord_cst_stdev .5
-out:prefix ./Results/
-linmem_ig 42
