# Supplementary material for: Expanding the Repertoire of Photoswitchable Unnatural Amino Acids for Enzyme Engineering
Source: Angew Chem Int Ed Engl. 2025 Aug 4;64(38):e202508562. doi: 10.1002/anie.202508562 (PMC12435433; doi:10.1002/anie.202508562)
Supplement: Supplementary file 2 — Supporting Information [file ANIE-64-e202508562-s002.zip › FastDesign.resfile]

NATRO
START
32 A NATAA EX 1 EX 2
65 A NATAA EX 1 EX 2
108 A NATAA EX 1 EX 2
109 A NATAA EX 1 EX 2
158 A NATAA EX 1 EX 2
162 A NATAA EX 1 EX 2
